# Supplementary material for: Associations between Sperm Epigenetic Age and Semen Parameters: An Evaluation of Clinical and Non-Clinical Cohorts
Source: Curr Issues Mol Biol. 2024 Feb 16;46(2):1567–78. doi: 10.3390/cimb46020101 (PMC10887546; doi:10.3390/cimb46020101)
Supplement: Supplementary file 1 [file cimb-46-00101-s001.zip]

Archive with 1 entries (1 files):
- cimb-2846515-SI.pdf
